# Supplementary material for: Fusarium-Derived Secondary Metabolites with Antimicrobial Effects
Source: Molecules. 2023 Apr 13;28(8):3424. doi: 10.3390/molecules28083424 (PMC10142451; doi:10.3390/molecules28083424)
Supplement: Supplementary file 1 [file molecules-28-03424-s001.zip]

Archive with 1 entries (1 files):
- molecules-2332316-supplementary.pdf
